# Supplementary material for: Multi-Omics Analysis Reveals Crucial Mechanisms by Which Shading Intensity Regulates Sugar Metabolism in Asparagus Stems
Source: Plants (Basel). 2026 Mar 12;15(6):874. doi: 10.3390/plants15060874 (PMC13030577; doi:10.3390/plants15060874)
Supplement: Supplementary file 1 [file plants-15-00874-s001.zip]

Archive with 1 entries (1 files):
- plants-4155224-supplementary.pdf
